# Supplementary material for: Preparation and Characterization of an Ancient Aminopeptidase Obtained from Ancestral Sequence Reconstruction for L-Carnosine Synthesis
Source: Molecules. 2022 Oct 5;27(19):6620. doi: 10.3390/molecules27196620 (PMC9570944; doi:10.3390/molecules27196620)
Supplement: Supplementary file 1 [file molecules-27-06620-s001.zip]

Archive with 1 entries (1 files):
- molecules-1943374-supplementary.pdf
